# Supplementary material for: rprimer: an R/bioconductor package for design of degenerate oligos for sequence variable viruses
Source: BMC Bioinformatics. 2022 Jun 18;23:239. doi: 10.1186/s12859-022-04781-0 (PMC9206141; doi:10.1186/s12859-022-04781-0)
Supplement: Supplementary file 1 — Additional file 1. Data from the RT-qPCR experiment. [file 12859_2022_4781_MOESM1_ESM.xlsx]

## Sheet: Blad1
Color	Position	Sample Name	Gene Name	Cq	Concentration	Call	Excluded	Sample Type	Standard	Cq Mean	Cq Error	Concentration Mean	Concentration Error	Replicate Group	Dye	Edited Call	Slope	EPF	Failure	Notes	Sample Prep Notes	Number
255;132;197;238	A1	S1	Ny	21.02	9.876E+5	Positive	Unchecked	Unknown	-	21.00	0.03	1.002E+6	2.039E+4	A1	FAM		0.20	1.99	None			1
255;103;103;103	A2	S1	Ny	20.98	1.016E+6	Positive	Unchecked	Unknown	-	21.00	0.03	1.002E+6	2.039E+4	A1	FAM		0.20	2.00	None			2
255;242;138;21	A3	S2	Ny	24.75	6.745E+4	Positive	Unchecked	Unknown	-	24.94	0.26	5.957E+4	1.115E+4	A3	FAM		0.18	1.93	None			3
255;250;215;15	A4	S2	Ny	25.12	5.168E+4	Positive	Unchecked	Unknown	-	24.94	0.26	5.957E+4	1.115E+4	A3	FAM		0.17	1.95	None			4
255;103;154;47	A5	S3	Ny	21.74	5.883E+5	Positive	Unchecked	Unknown	-	21.88	0.19	5.364E+5	7.345E+4	A5	FAM		0.21	2.27	None			5
255;180;73;149	A6	S3	Ny	22.01	4.844E+5	Positive	Unchecked	Unknown	-	21.88	0.19	5.364E+5	7.345E+4	A5	FAM		0.21	2.23	None			6
255;95;103;174	A7	S4	Ny	23.73	1.405E+5	Positive	Unchecked	Unknown	-	23.71	0.03	1.426E+5	2.901E+3	A7	FAM		0.21	2.37	None			7
255;205;18;55	A8	S4	Ny	23.69	1.446E+5	Positive	Unchecked	Unknown	-	23.71	0.03	1.426E+5	2.901E+3	A7	FAM		0.21	2.33	None			8
255;34;176;146	A9	S5	Ny	24.05	1.116E+5	Positive	Unchecked	Unknown	-	23.93	0.17	1.221E+5	1.488E+4	A9	FAM		0.19	1.94	None			9
255;47;73;113	A10	S5	Ny	23.81	1.327E+5	Positive	Unchecked	Unknown	-	23.93	0.17	1.221E+5	1.488E+4	A9	FAM		0.20	1.96	None			10
255;234;79;79	A11	S6	Ny	27.14	1.208E+4	Positive	Unchecked	Unknown	-	27.19	0.07	1.166E+4	5.931E+2	A11	FAM		0.22	2.18	None			11
255;66;41;24	A12	S6	Ny	27.24	1.124E+4	Positive	Unchecked	Unknown	-	27.19	0.07	1.166E+4	5.931E+2	A11	FAM		0.21	2.18	None			12
255;66;41;24	B1	S7	Ny	25.44	4.105E+4	Positive	Unchecked	Unknown	-	25.49	0.06	3.977E+4	1.820E+3	B1	FAM		0.18	1.90	None			13
255;132;197;238	B2	S7	Ny	25.53	3.848E+4	Positive	Unchecked	Unknown	-	25.49	0.06	3.977E+4	1.820E+3	B1	FAM		0.17	1.89	None			14
255;103;103;103	B3	S8	Ny	29.87	1.694E+3	Positive	Unchecked	Unknown	-	29.93	0.08	1.624E+3	9.910E+1	B3	FAM		0.20	1.69	None			15
255;242;138;21	B4	S8	Ny	29.99	1.554E+3	Positive	Unchecked	Unknown	-	29.93	0.08	1.624E+3	9.910E+1	B3	FAM		0.20	1.75	None			16
255;250;215;15	B5	S9	Ny	31.68	4.606E+2	Positive	Unchecked	Unknown	-	31.73	0.07	4.446E+2	2.261E+1	B5	FAM		0.19	1.63	None			17
255;103;154;47	B6	S9	Ny	31.78	4.286E+2	Positive	Unchecked	Unknown	-	31.73	0.07	4.446E+2	2.261E+1	B5	FAM		0.20	1.56	None			18
255;180;73;149	B7	S10	Ny	29.46	2.276E+3	Positive	Unchecked	Unknown	-	29.41	0.07	2.360E+3	1.201E+2	B7	FAM		0.21	1.76	None			19
255;95;103;174	B8	S10	Ny	29.36	2.445E+3	Positive	Unchecked	Unknown	-	29.41	0.07	2.360E+3	1.201E+2	B7	FAM		0.21	1.75	None			20
255;205;18;55	B9	NTC	Ny	-	-	Negative	Unchecked	Negative control	-	-	-	-	-	B9	FAM		0.00	0.02	None			21
255;205;18;55	B10	NTC	Ny	-	-	Negative	Unchecked	Negative control	-	-	-	-	-	B9	FAM		0.00	0.01	None			22
255;47;73;113	B11	EC	Ny	20.40	1.543E+6	Positive	Unchecked	Unknown	-	20.50	0.13	1.444E+6	1.394E+5	B11	FAM		0.18	2.19	None			23
255;47;73;113	B12	EC	Ny	20.59	1.346E+6	Positive	Unchecked	Unknown	-	20.50	0.13	1.444E+6	1.394E+5	B11	FAM		0.19	2.25	None			24
255;234;79;79	C1	Sample 25	Ny	21.75	5.841E+5	Positive	Unchecked	Standard	5.000E+5	21.73	0.03	5.926E+5	1.206E+4	C1	FAM		0.19	2.21	None			25
255;234;79;79	C2	Sample 25	Ny	21.71	6.011E+5	Positive	Unchecked	Standard	5.000E+5	21.73	0.03	5.926E+5	1.206E+4	C1	FAM		0.19	2.20	None			26
255;132;197;238	C3	Sample 27	Ny	25.37	4.317E+4	Positive	Unchecked	Standard	5.000E+4	25.30	0.10	4.546E+4	3.236E+3	C3	FAM		0.19	2.09	None			27
255;132;197;238	C4	Sample 27	Ny	25.23	4.775E+4	Positive	Unchecked	Standard	5.000E+4	25.30	0.10	4.546E+4	3.236E+3	C3	FAM		0.20	2.09	None			28
255;242;138;21	C5	Sample 29	Ny	28.76	3.766E+3	Positive	Unchecked	Standard	5.000E+3	28.66	0.15	4.073E+3	4.344E+2	C5	FAM		0.20	1.88	None			29
255;242;138;21	C6	Sample 29	Ny	28.55	4.380E+3	Positive	Unchecked	Standard	5.000E+3	28.66	0.15	4.073E+3	4.344E+2	C5	FAM		0.19	1.91	None			30
255;103;154;47	C7	Sample 31	Ny	31.22	6.413E+2	Positive	Unchecked	Standard	5.000E+2	31.53	0.44	5.259E+2	1.632E+2	C7	FAM		0.29	2.36	None			31
255;103;154;47	C8	Sample 31	Ny	31.84	4.105E+2	Positive	Unchecked	Standard	5.000E+2	31.53	0.44	5.259E+2	1.632E+2	C7	FAM		0.18	1.52	None			32
255;95;103;174	C9	Sample 33	Ny	34.83	4.775E+1	Positive	Unchecked	Standard	5.000E+1	34.62	0.30	5.641E+1	1.224E+1	C9	FAM		0.18	1.22	None			33
255;95;103;174	C10	Sample 33	Ny	34.40	6.506E+1	Positive	Unchecked	Standard	5.000E+1	34.62	0.30	5.641E+1	1.224E+1	C9	FAM		0.14	1.10	None			34
255;47;73;113	D1	S1	ISO	20.58	5.043E+5	Positive	Unchecked	Unknown	-	20.48	0.15	5.413E+5	5.232E+4	D1	FAM		0.27	2.63	None			35
255;234;79;79	D2	S1	ISO	20.37	5.783E+5	Positive	Unchecked	Unknown	-	20.48	0.15	5.413E+5	5.232E+4	D1	FAM		0.26	2.64	None			36
255;66;41;24	D3	S2	ISO	23.86	5.941E+4	Positive	Unchecked	Unknown	-	23.76	0.14	6.355E+4	5.851E+3	D3	FAM		0.16	2.22	None			37
255;132;197;238	D4	S2	ISO	23.66	6.769E+4	Positive	Unchecked	Unknown	-	23.76	0.14	6.355E+4	5.851E+3	D3	FAM		0.16	2.23	None			38
255;103;103;103	D5	S3	ISO	20.66	4.786E+5	Positive	Unchecked	Unknown	-	20.62	0.06	4.914E+5	1.812E+4	D5	FAM		0.28	2.45	None			39
255;242;138;21	D6	S3	ISO	20.58	5.043E+5	Positive	Unchecked	Unknown	-	20.62	0.06	4.914E+5	1.812E+4	D5	FAM		0.28	2.44	None			40
255;250;215;15	D7	S4	ISO	22.14	1.824E+5	Positive	Unchecked	Unknown	-	22.24	0.13	1.717E+5	1.502E+4	D7	FAM		0.32	2.61	None			41
255;103;154;47	D8	S4	ISO	22.33	1.611E+5	Positive	Unchecked	Unknown	-	22.24	0.13	1.717E+5	1.502E+4	D7	FAM		0.31	2.59	None			42
255;180;73;149	D9	S5	ISO	23.22	9.018E+4	Positive	Unchecked	Unknown	-	23.30	0.11	8.571E+4	6.317E+3	D9	FAM		0.26	2.59	None			43
255;95;103;174	D10	S5	ISO	23.38	8.124E+4	Positive	Unchecked	Unknown	-	23.30	0.11	8.571E+4	6.317E+3	D9	FAM		0.27	2.60	None			44
255;205;18;55	D11	S6	ISO	26.20	1.292E+4	Positive	Unchecked	Unknown	-	26.18	0.03	1.309E+4	2.414E+2	D11	FAM		0.31	2.59	None			45
255;34;176;146	D12	S6	ISO	26.16	1.326E+4	Positive	Unchecked	Unknown	-	26.18	0.03	1.309E+4	2.414E+2	D11	FAM		0.31	2.59	None			46
255;34;176;146	E1	S7	ISO	25.01	2.807E+4	Positive	Unchecked	Unknown	-	25.03	0.02	2.780E+4	3.845E+2	E1	FAM		0.16	2.14	None			47
255;47;73;113	E2	S7	ISO	25.04	2.753E+4	Positive	Unchecked	Unknown	-	25.03	0.02	2.780E+4	3.845E+2	E1	FAM		0.16	2.13	None			48
255;234;79;79	E3	S8	ISO	29.44	1.562E+3	Positive	Unchecked	Unknown	-	29.37	0.10	1.637E+3	1.056E+2	E3	FAM		0.26	2.45	None			49
255;66;41;24	E4	S8	ISO	29.30	1.712E+3	Positive	Unchecked	Unknown	-	29.37	0.10	1.637E+3	1.056E+2	E3	FAM		0.27	2.49	None			50
255;132;197;238	E5	S9	ISO	31.23	4.863E+2	Positive	Unchecked	Unknown	-	31.27	0.05	4.755E+2	1.534E+1	E5	FAM		0.27	2.36	None			51
255;103;103;103	E6	S9	ISO	31.30	4.646E+2	Positive	Unchecked	Unknown	-	31.27	0.05	4.755E+2	1.534E+1	E5	FAM		0.25	2.31	None			52
255;242;138;21	E7	S10	ISO	28.52	2.847E+3	Positive	Unchecked	Unknown	-	28.50	0.03	2.884E+3	5.319E+1	E7	FAM		0.16	1.92	None			53
255;250;215;15	E8	S10	ISO	28.48	2.922E+3	Positive	Unchecked	Unknown	-	28.50	0.03	2.884E+3	5.319E+1	E7	FAM		0.16	1.91	None			54
255;205;18;55	E9	NTC	ISO	-	-	Negative	Unchecked	Negative control	-	-	-	-	-	E9	FAM		0.00	0.01	None			55
255;205;18;55	E10	NTC	ISO	-	-	Negative	Unchecked	Negative control	-	-	-	-	-	E9	FAM		0.00	0.00	None			56
255;47;73;113	E11	EC	ISO	18.39	2.103E+6	Positive	Unchecked	Unknown	-	18.50	0.15	1.968E+6	1.903E+5	E11	FAM		0.31	2.59	None			57
255;47;73;113	E12	EC	ISO	18.60	1.834E+6	Positive	Unchecked	Unknown	-	18.50	0.15	1.968E+6	1.903E+5	E11	FAM		0.27	2.61	None			58
255;234;79;79	F1	Sample 25	ISO	20.43	5.561E+5	Positive	Unchecked	Standard	5.000E+5	20.52	0.12	5.269E+5	4.125E+4	F1	FAM		0.30	2.62	None			59
255;234;79;79	F2	Sample 25	ISO	20.60	4.977E+5	Positive	Unchecked	Standard	5.000E+5	20.52	0.12	5.269E+5	4.125E+4	F1	FAM		0.31	2.61	None			60
255;132;197;238	F3	Sample 27	ISO	24.21	4.729E+4	Positive	Unchecked	Standard	5.000E+4	24.19	0.04	4.807E+4	1.108E+3	F3	FAM		0.31	2.60	None			61
255;132;197;238	F4	Sample 27	ISO	24.16	4.886E+4	Positive	Unchecked	Standard	5.000E+4	24.19	0.04	4.807E+4	1.108E+3	F3	FAM		0.31	2.61	None			62
255;242;138;21	F5	Sample 29	ISO	27.37	6.025E+3	Positive	Unchecked	Standard	5.000E+3	27.62	0.35	5.201E+3	1.165E+3	F5	FAM		0.30	2.58	None			63
255;242;138;21	F6	Sample 29	ISO	27.86	4.377E+3	Positive	Unchecked	Standard	5.000E+3	27.62	0.35	5.201E+3	1.165E+3	F5	FAM		0.31	2.57	None			64
255;103;154;47	F7	Sample 31	ISO	31.61	3.796E+2	Positive	Unchecked	Standard	5.000E+2	31.40	0.30	4.394E+2	8.456E+1	F7	FAM		0.30	2.46	None			65
255;103;154;47	F8	Sample 31	ISO	31.19	4.992E+2	Positive	Unchecked	Standard	5.000E+2	31.40	0.30	4.394E+2	8.456E+1	F7	FAM		0.29	2.48	None			66
255;95;103;174	F9	Sample 33	ISO	34.63	5.299E+1	Positive	Unchecked	Standard	5.000E+1	34.57	0.09	5.533E+1	3.314E+0	F9	FAM		0.28	2.13	None			67
255;95;103;174	F10	Sample 33	ISO	34.50	5.767E+1	Positive	Unchecked	Standard	5.000E+1	34.57	0.09	5.533E+1	3.314E+0	F9	FAM		0.35	2.34	None			68
