# Supplementary material for: rprimer: an R/bioconductor package for design of degenerate oligos for sequence variable viruses
Source: BMC Bioinformatics. 2022 Jun 18;23:239. doi: 10.1186/s12859-022-04781-0 (PMC9206141; doi:10.1186/s12859-022-04781-0)
Supplement: Supplementary file 2 — Additional file 2. MIQE checklist. [file 12859_2022_4781_MOESM2_ESM.xlsx]

## Sheet: Sheet1
ITEM TO CHECK	IMPORTANCE	CHECKLIST
EXPERIMENTAL DESIGN
Definition of experimental and control groups	E	Included in the paper
Number within each group	E	Included in the paper
Assay carried out by core lab or investigator's lab?	D	Investigator's
Acknowledgement of authors' contributions	D	Included in the paper
SAMPLE
Description	E	Included in the paper
Volume/mass of sample processed	D	Included in the paper
Microdissection or macrodissection	E	Not relevant
Processing procedure	E	Included in the paper
If frozen - how and how quickly?	E	Included in the paper
If fixed - with what, how quickly?	E	Not relevant
Sample storage conditions and duration (especially for FFPE samples)	E	Included in the paper
NUCLEIC ACID EXTRACTION
Procedure and/or instrumentation	E	Included in the paper
Name of kit and details of any modifications	E	Included in the paper
Source of additional reagents used	D	No additional reagents used
Details of DNase or RNAse treatment	E	Samples were not Dnase or Rnase treated
Contamination assessment (DNA or RNA)	E	Performed as recommended in ISO 15215-1
Nucleic acid quantification	E	Using a fluorometer
Instrument and method	E	Invitrogen Qubit® 3.0 fluorometer (Thermo Fisher Scientific) using a Qubit® dsDNA HS Assay kit (Invitrogen™, Thermo Fisher Scientific, Oregon, USA).
Purity (A260/A280)	D	Not included in the paper
Yield	D	Not included in the paper
RNA integrity method/instrument	E	RNA integrity was not assessed
RIN/RQI or Cq of 3' and 5' transcripts	E	Not applicable
Electrophoresis traces	D	Not applicable
Inhibition testing (Cq dilutions, spike or other)	E	Performed as recommended in ISO 15215-1
REVERSE TRANSCRIPTION
Complete reaction conditions	E	Included in the paper
Amount of RNA and reaction volume	E	Included in the paper
Priming oligonucleotide (if using GSP) and concentration	E	Included in the paper
Reverse transcriptase and concentration	E	Information on manufacturer and kit included in paper
Temperature and time	E	Included in the paper
Manufacturer of reagents and catalogue numbers	D	Manufacturer included in the paper, but not catalouge numbers
Cqs with and without RT	D*	Not applicable
Storage conditions of cDNA	D	Not applicable, only one-step RT-PCR was used
qPCR TARGET INFORMATION
If multiplex, efficiency and LOD of each assay.	E	No multiplex PCRs were used
Sequence accession number	E	Included in the paper where relevant
Location of amplicon	D	Included in the paper
Amplicon length	E	Included in the paper
In silico specificity screen (BLAST, etc)	E	Included in the paper
Pseudogenes, retropseudogenes or other homologs?	D	Not applicable
Sequence alignment	D	Information on sequence alignments are included in paper
Secondary structure analysis of amplicon	D	Not included in the paper
Location of each primer by exon or intron (if applicable)	E	Not applicable
What splice variants are targeted?	E	Not applicable
qPCR OLIGONUCLEOTIDES
Primer sequences	E	Included in the paper
RTPrimerDB Identification Number	D	Not applicable
Probe sequences	D**	Included in the paper
Location and identity of any modifications	E	Included in the paper
Manufacturer of oligonucleotides	D	Included in the paper
Purification method	D	Not included in the paper
qPCR PROTOCOL
Complete reaction conditions	E	Included in the paper
Reaction volume and amount of cDNA/DNA	E	Included in the paper
Primer, (probe), Mg++ and dNTP concentrations	E	Primer and probe concentrations are included in paper, the other information was not disclosed by the kit manufacturer
Polymerase identity and concentration	E	Not disclosed by the kit manufacturer
Buffer/kit identity and manufacturer	E	Included in the paper
Exact chemical constitution of the buffer	D	Not included in the paper
Additives (SYBR Green I, DMSO, etc.)	E	No additives were used
Manufacturer of plates/tubes and catalog number	D	Not included in the paper
Complete thermocycling parameters	E	Included in the paper
Reaction setup (manual/robotic)	D	Manual
Manufacturer of qPCR instrument	E	Included in the paper
qPCR VALIDATION
Evidence of optimisation (from gradients)	D	Available upon request
Specificity (gel, sequence, melt, or digest)	E	Included in the paper
For SYBR Green I, Cq of the NTC	E	Not applicable
Standard curves with slope and y-intercept	E	Included in the paper
PCR efficiency calculated from slope	E	Included in the paper
Confidence interval for PCR efficiency or standard error	D	Not included in the paper
r2 of standard curve	E	Included in the paper
Linear dynamic range	E	Not evaluated in this study
Cq variation at lower limit	E	Not evaluated in this study
Confidence intervals throughout range	D	Not evaluated in this study
Evidence for limit of detection	E	Not evaluated in this study
If multiplex, efficiency and LOD of each assay.	E	Not applicable
DATA ANALYSIS		Not applicabl
qPCR analysis program (source, version)	E	Included in the paper
Cq method determination	E	According to the qPCR analysis program (procedure not disclosed)
Outlier identification and disposition	E	No outliers were removed
Results of NTCs	E	Not included in the paper, but raw PCR data are included as supplementary material
Justification of number and choice of reference genes	E	Not applicable
Description of normalisation method	E	Not applicable
Number and concordance of biological replicates	D	Included in the paper
Number and stage (RT or qPCR) of technical replicates	E	Included in the paper
Repeatability (intra-assay variation)	E	Not evaluated in this study
Reproducibility (inter-assay variation, %CV)	D	Not evaluated in this study
Power analysis	D	Not included in the paper
Statistical methods for result significance	E	Included in the paper
Software (source, version)	E	Included in the paper
Cq or raw data submission using RDML	D	Raw PCR data are available as supplementary material
Table 1. MIQE checklist for authors, reviewers and editors. All essential information (E) must be submitted with the paper. Desirable
information (D) should be submitted if available. If using primers obtained from RTPrimerDB, information on qPCR target, oligonucleotides,
protocols and validation is available from that source.
*: Assessing the absence of DNA using a no RT assay is essential when first extracting RNA. Once the sample has been validated as
RDNA-free, inclusion of a no-RT control is desirable, but no longer essential.
**: Disclosure of the probe sequence is highly desirable and strongly encouraged. However, since not all commercial pre-designed assay
vendors provide this information, it cannot be an essential requirement. Use of such assays is advised against.
